# Supplementary material for: Berry Cell Vitality Assessment and the Effect on Wine Sensory Traits Based on Chemical Fingerprinting, Canopy Architecture and Machine Learning Modelling
Source: Sensors (Basel). 2021 Nov 3;21(21):7312. doi: 10.3390/s21217312 (PMC8587162; doi:10.3390/s21217312)
Supplement: Supplementary file 1 [file sensors-21-07312-s001.zip]

Archive with 1 entries (1 files):
- sensors-1423826-supplementary.pdf
